# Supplementary material for: A Comparative Study of Clinical and Molecular Features of Microsatellite Stable Colorectal Cancer With and Without Liver Metastases
Source: Cancers (Basel). 2025 Nov 17;17(22):3677. doi: 10.3390/cancers17223677 (PMC12650924; doi:10.3390/cancers17223677)
Supplement: Supplementary file 1 [file cancers-17-03677-s001.zip]

Archive with 1 entries (1 files):
- cancers-3950827-supplementary.pdf
